# Supplementary material for: Calmodulin assists during co‐translational folding of the KV7.2 channel calcium responsive domain
Source: Protein Sci. 2026 Apr 8;35(5):e70552. doi: 10.1002/pro.70552 (PMC13059092; doi:10.1002/pro.70552)
Supplement: Supplementary file 1 — Data S1. Supporting Information. [file PRO-35-e70552-s001.zip]

Archive with 2 entries (2 files):
- SI_Dataset.zip
- Supplemental_Information_Muguruza-MonteroA_reviewed.docx
